# Supplementary material for: Genome-Wide Identification and Characterization of the Sweet Orange (Citrus sinensis) GATA Family Reveals a Role for CsGATA12 as a Regulator of Citrus Bacterial Canker Resistance
Source: Int J Mol Sci. 2024 Mar 2;25(5):2924. doi: 10.3390/ijms25052924 (PMC10931568; doi:10.3390/ijms25052924)
Supplement: Supplementary file 1 [file ijms-25-02924-s001.zip]

Archive with 1 entries (1 files):
- Supplementary Tables S1-S4.xlsx
