# Supplementary material for: Genome-Wide Identification and Characterization of the Sweet Orange (Citrus sinensis) GATA Family Reveals a Role for CsGATA12 as a Regulator of Citrus Bacterial Canker Resistance
Source: Int J Mol Sci. 2024 Mar 2;25(5):2924. doi: 10.3390/ijms25052924 (PMC10931568; doi:10.3390/ijms25052924)
Supplement: Supplementary file 1 [file ijms-25-02924-s001.zip › Supplementary Tables S1-S4.xlsx]

## Sheet: Table S1
Table S1. CDS and protein sequences of CsGATAs.
The sequences were retrieved from the CPBD (http://citrus.hzau.edu.cn).
CAP ID	Type	Sequence
Cs_ont_1g006010.1	CDS (5'-3')	ATGGCGGATGATATATTCTCATTTGACGGTGATAATTTTGGTTTCAGTGACACTAGCCACATAGCACTAGCATCTCCCCTCTGTGTTCCACAAGACCCCATTAACGAAATAGAATTATATCCCAATTTCCTCAACGATTCAATCTCTTTAGCTGGTGTTGATGGTGATTTTTTGCCCTTAGAATATTCCGTTATGCCACCCGAGCAGAAGGCACAAGCTCGAGTAATGATGAGAAAACGAGTGGCGCCGGCGCCGTTAGCGGACTACAACAACAGTTGTGTCCTGGCTAATAATTATAAGAAACAGAAGGGTCGCAGAAGAGAACGCATTGTGCAGCAGCAGCAGCAGCGAAAGTGCAGTCATTGCGAAACTACGCAGACGCCGCAGTGGAGGATGGGG…
	Protein (N'-C')	MADDIFSFDGDNFGFSDTSHIALASPLCVPQDPINEIELYPNFLNDSISLAGVDGDFLPLEYSVMPPEQKAQARVMMRKRVAPAPLADYNNSCVLANNYKKQKGRRRERIVQQQQQRKCSHCETTQTPQWRMGPLGPKTLCNACGVRYKSGRLLPEYRPAASPTFDGDKHSNFHKKILKKKKKGFMG
Cs_ont_1g006030.1	CDS (5'-3')	ATGGCTGAAAATATATTTACGTTTGATGATGAAGGCGATTTTAGCTACAGTGACTCTTGTAGCTACACGTCATCTCCTCTTTGTGTTCCACAGGACCCAATTGATGAAATAGAATTATATCCTAATTTCCTCAACGATTCAATCTCAATAAGTAATCTAGACGTTTCTAATTTCTCATCGGAATTCGAAACGCCAATGATGAAGAAACAGGCGGCGGCGGCGGCACAGGGGTGCAATGGTTTCTTGGGTAACAAGAAACCGAGGGGTAAAAGAGAAGGGAGGCGGGGGATGTGGTCGATGAGTATGAATGAGGAGCTTTGGCAGCGAAAGTGCAGTCATTGCGAAACGAGGCACACTCCGCAGTGGAGAGTCGGGCCATTGGGGCCGAAGACGCTTTGC…
	Protein (N'-C')	MAENIFTFDDEGDFSYSDSCSYTSSPLCVPQDPIDEIELYPNFLNDSISISNLDVSNFSSEFETPMMKKQAAAAAQGCNGFLGNKKPRGKREGRRGMWSMSMNEELWQRKCSHCETRHTPQWRVGPLGPKTLCNACGVRYKSGRLLPEYRPAASPTFDVHIHSNFHRKILKKKKGI
Cs_ont_1g009190.1	CDS (5'-3')	ATGGATCATGGGAGCAATCCTCAAATGCAAATGAGTGATGAGCAGCATGCAATCCATCACGTGAATTATGTGCCAGAGCATGAACTGCATCATATAAGCAATGGGGATGTGATGGATGATGAGCATGATGAGGGTAATGGTGTTGGAGAGAGTGAGGCAATGGAAGGGGATGCACCATCTGACCCCGGGAGTCTTTCTGATAATCGCGCCGTTTCTGAGATTGGGGACCAGCTAACACTGTCTTTCCAAGGGCAGGTTTATGTGTTTGACTCCGTTTCGCCCGAAAAGGTTCAAGCTGTACTATTGTTATTGGGGGGGCGAGAAGTACCTTCAACCACACCTGCTATCCCAATAACTAATAACCAAAACAACCGGAGATTGGCTTCACTGATTAGATTT…
	Protein (N'-C')	MDHGSNPQMQMSDEQHAIHHVNYVPEHELHHISNGDVMDDEHDEGNGVGESEAMEGDAPSDPGSLSDNRAVSEIGDQLTLSFQGQVYVFDSVSPEKVQAVLLLLGGREVPSTTPAIPITNNQNNRGLPGTPQRLSVPQRLASLIRFREKRKERNFEKKIRYTVRKEVALRMQRNKGQFTSAKSNNEDSASAISSWGSNQSWAGDVNGSQNQDIVCRHCGISEKSTPMMRRGPEGPRTLCNACGLMWANKGTLRDLSKAAPQAGQTSSLNKNEENGTLKAEQVIRAVGNINGST
Cs_ont_1g017330.1	CDS (5'-3')	ATGGAGACACCGGAATTCTACATCGGTGGTTACTTCAACGCCGCGGCGACGAACAATTTCTCGTCGGAGAAGCGAGTCGTCGTCGCAGCCGACCAAAAACCAGGCGAGAACTTCAACTTCACCGTTGAAGACCTACTCGACTTCTCCAACGACGACGCCATCATGAACGACGGCGGCTTTTTCGAAAATGTCGCCGCTAACTCCACTGATTCTTCCACCGTCACCTCCAATTCCGCCGTCTCCGGCGGCGAAAACAACTTCCCTGCCAGTTTCTCCGGTTGCCGTAGCAGCAACAGCTTCGCTGACTCCCAATTCTGCGGCGAACTATGCGTTCCGTACGATGACTTGGCAGAGTTAGAATGGCTTTCAAATTTTGTTGAAGACTCATTCTCAATGGAC…
	Protein (N'-C')	METPEFYIGGYFNAAATNNFSSEKRVVVAADQKPGENFNFTVEDLLDFSNDDAIMNDGGFFENVAANSTDSSTVTSNSAVSGGENNFPASFSGCRSSNSFADSQFCGELCVPYDDLAELEWLSNFVEDSFSMDQTLQKSDLEFLSGSKSLTPESSSSSTRLEPVSPKASNPVFLPETPLPGKARSKRSRAAPCDWSTRLLHVSPKGPSVERESPNPVMNTESGDSVRKCLHCASEKTPQWRTGPMGPKTLCNACGVRYKSGRLVPEYRPAASPTFVSAKHSNSHRKVMELRRQKEMQRAPQQQFLSQRSIFGVSNGADDYLIHHPSGPDFRHMI
Cs_ont_1g026740.1	CDS (5'-3')	ATGATGCATAGGTGCAGTAGCTCTCATGGAAATATGGTTGGATCATCATGTTCATGTTCAAGCGGTCTGTATCCAAGCCAAAGCAATTCATTTTCCATGCTATTTTCAATGCCTAACCACAAATCTTACGATGAAACAGACATGTACGCTTTCATGTCTCCTTCTTCCGTTGATTGTACTCTCTCTTTAGGCACCCCGTCCACTCGTTTATCCGAAGACGATGAGAAGCGGATCCGCCATGATCAAAGACGCTCAGCTTCTAATTGCATGACAGACTTTTGTTGGGATTTTTTGCATACCAAAAATTCGCCGTACAATACAGCCCAACAAAATCATAAGACCAGTCGCGGTGGCAATAATAGTAGTAACACCATTAGTAGCAGCTCCGGCAATGATCCC…
	Protein (N'-C')	MMHRCSSSHGNMVGSSCSCSSGLYPSQSNSFSMLFSMPNHKSYDETDMYAFMSPSSVDCTLSLGTPSTRLSEDDEKRIRHDQRRSASNCMTDFCWDFLHTKNSPYNTAQQNHKTSRGGNNSSNTISSSSGNDPLLARRCANCDTTSTPLWRNGPRGPKSLCNACGIRFKKEERRATAANANSSNIASAAEQPHGYYNNSWVQVQQAQSQKMPCFSPANEFRFIEDSDQTSDTGVPFLSWRLNVADRPGLVHDFTR
Cs_ont_1g027500.1	CDS (5'-3')	ATGCCTTACCAAACTCACCATCTCAATTTCTTCCAATTCCACACCTTTACCCCCATTCATCTCTCTGCAACCTCTCTCCTATCTTCTCCTCCTCCTCCTCCTCCTCCCACTGATTTTCAGGATATGGAATGCGTTGAAGCCGCTTTGAAGACCAGTTTGAGGAAGGAAATGGCTCTGAAATTAAGCCCACAGGCGGTTGATGAAATTTGTGCCGTTAATTTACCAAACGGCGTCGCTTGCGACGACTTCTTCGTTGACGACCTTCTTGACTTCTCTAACGATGACGTTGTCGCTGAACAACAGCAACTGCAAGAGCCCCAACAAGAGAAAGGAGAAGAACAGAAGAAACACACCCTCACTGTCTGTTCAAAACAAGACCAAGACTTGGACGAGAGACTC…
	Protein (N'-C')	MPYQTHHLNFFQFHTFTPIHLSATSLLSSPPPPPPPTDFQDMECVEAALKTSLRKEMALKLSPQAVDEICAVNLPNGVACDDFFVDDLLDFSNDDVVAEQQQLQEPQQEKGEEQKKHTLTVCSKQDQDLDERLNFDDLGPIPTSELAVPTDDVANLEWLSHFVEDSFAEYSSPFPAGTLPVKAKENGAEPEHKPALAIHCFKTPIPAKARSKRSRTGLRIWSLGSPSLSDSSSTSSASSSSSPSSPWPVSTNPGSLASLRPAEPFIVKPPKKKLKKKSPPEGYNAGGNISWGQFTRRCSHCGVQKTPQWRTGPLGAKTLCNACGVRYKSGRLFPEYRPACSPTFSSELHSNHHRKVMEMRRKKEGLGRTEPGLAPAVVSSF
Cs_ont_2g034040.1	CDS (5'-3')	ATGGTTGATAAGAGCTTCAAAAACAAAGCAATTGATCAGTTGATCGTGGATCCTCAGTGGCTCAATCAGGAAGCAGCAACCAAAATGAACGGCTATGATCAGAACAATGATGATGGAAACACAATTGATCTGACCTTGAAGTTAGGGCTACCTAATAGTGATAACGAAAATCAGCATCATAATTCTCATGAGAGAATAAATAACTATGAAATGGTGAACGAAGGAATGAACAGTAACGCAAACGTTGGACAAAGGTTCAATCCCAACGAAATTGCGTGGCCACAACCAAACTTGAGCAGCCAACATAGCCAGGCACAATATATGTACCCAAATAATGGTTATGGCTTTAGCACATTTCCTGCAGGCTCTTCTTCAATGGGATCACAACTTCCTAACTCT…
	Protein (N'-C')	MVDKSFKNKAIDQLIVDPQWLNQEAATKMNGYDQNNDDGNTIDLTLKLGLPNSDNENQHHNSHERINNYEMVNEGMNSNANVGQRFNPNEIAWPQPNLSSQHSQAQYMYPNNGYGFSTFPAGSSSMGSQLPNSPLNYNNVSINPDNNLQHAAAASALASMKGYTLINVPASRNQQLGTTASSSAAASAPRGAAGIPRPHGYPYKRCTNYNCNTNDTPMWRRGPLGPKTLCNACGIKYRKEEEKRKAKETETSNIDQNSNNQTT
Cs_ont_2g034050.1	CDS (5'-3')	ATGGATTCTCAGTGGTTTAATCAAGCAGAAGCAACAAACATGAACGGCTGTGATCTCCAAAATGCTGGAAACAGAATTGATCTGACCCTGAAGTTAGGATTGCCTGATAGTAGTGATCATGAAAATCAGCATCTTCGTCATTTTGATCAAATGACCCCGTGTCATTCCAACTTGAATATCGATGCTCTTAATTCTCATGAGGGAATGAATATGGCTAACAACAACATTGGCCAAGGCTTCAACCCCGGTGAAGTTGCATGGCAACCATCAAACTTCACTGAACAATATGTGCACTCAGATAATAATAATAATAATCACTACGGCTTAATCCCATTTCAAGGCTCCACATCAATGGGGTCACCCCCGCTTCCTATCTACTATCCCCACAACATCAACAGC…
	Protein (N'-C')	MDSQWFNQAEATNMNGCDLQNAGNRIDLTLKLGLPDSSDHENQHLRHFDQMTPCHSNLNIDALNSHEGMNMANNNIGQGFNPGEVAWQPSNFTEQYVHSDNNNNNHYGLIPFQGSTSMGSPPLPIYYPHNINSVNNFNINPNQNVPLAAAAPPPPPMNDCTLLDVPPRRDELEEGSSSAAAPARRRATGTRRPRGGSIIDPNKRCTNYNCKTSDTPMWRRGPLGPKTLCNACGIKYRKEEEKRLKAKEANSQSSNTETD
Cs_ont_3g012160.1	CDS (5'-3')	ATGGCAATTCCGCCATCACAGATTCACAGCCACGAGGGTTTCACTCAAAATCTCCAAAAAGTTTTCCCTTTCGGTAATGCTTCGAAATCCCCTTCATTCGGCCCAATATCACCTATGTACGGTCAGTCGCAGTCAATGAACATCTCCTCCCAAATGTCCGGTGGTGGTGCCGCCGCTGATGAAGACGACGTCTCTGTTGCCGCCGATGATCACCATCTCAGCTACGACCCTCACTCGGCCCTCGAAAACGGCATTGTCGTCGTCGAAGACGTTGCTCATGATTCCGGCTATGCTACCGGGGGCAACGAATTGTCTAATTCCAGCCAGCTCACTCTCTCCTTTCGCGGCCAGGTCTATGTCTTTGATTCCGTCACGCCTGATAAGGTTCAAGCGGTGCTG…
	Protein (N'-C')	MAIPPSQIHSHEGFTQNLQKVFPFGNASKSPSFGPISPMYGQSQSMNISSQMSGGGAAADEDDVSVAADDHHLSYDPHSALENGIVVVEDVAHDSGYATGGNELSNSSQLTLSFRGQVYVFDSVTPDKVQAVLLLLGGCELSSSPQGMEVIPHSQRGIADYPAKCTQPQRAASLDRFRQKRKERCFDKKVRYSVRQEVALRMQRNKGQFTSAKKCEGGALGWSNAQDPGQDDSPSETSCTHCGISSKSTPMMRRGPSGPRSLCNACGLFWANKGALRDLGKKMEDQPLTPAEQRSKHGNLFLWHISSFRVKVK
Cs_ont_3g012170.1	CDS (5'-3')	ATGGCGGCGGCAAATCCACAGCCACTGCAAGCTCGGCCGTTTGAAGAACACGCGCGAGCTCCACCGATACAGATCGAGGACGAGGATGGAGATTACGAGGACGGCGAGGGCATGGATGACATAGACGAAGGAAACATTAATTCAATTAATATTATAAACAACAACAACAATAATAATACTAATAACAATAGTAATATTAGTAATAATAGATCGATGGTTAACGTGGCGGAGCATGGAGTAGTGGTGGCGGCAGCTTCGAGGACAAGTGAGCTCACGCTCTCCTTTGAAGGCGAGGTTTATGTGTTCCCTGCTGTTACTCCTGAAAAGGTGCAAGCAGTGCTCTTGCTTTTGGGAGGACGTGATATACCTACTGGTGTACCTACAATCGAAGTGCCTTAT…
	Protein (N'-C')	MAAANPQPLQARPFEEHARAPPIQIEDEDGDYEDGEGMDDIDEGNINSINIINNNNNNNTNNNSNISNNRSMVNVAEHGVVVAAASRTSELTLSFEGEVYVFPAVTPEKVQAVLLLLGGRDIPTGVPTIEVPYDQSNRGVVDTPKRSNLSRRIASLVRFREKRKERCFDKKIRYSVRKEVAQRMHRKNGQFASLKESSGASPWDSSQGGIQDGTPRPETVVRRCQHCGVSENNTPAMRRGPAGPRTLCNACGLMWANKGTLRDLSKGGRSLSMDQLEPETPMDVKPSIMEGEFSGNQDELGTPEDPAKAVNQGSDNPSIDPDEEDMHGAAEDLTNSLPMGLVHSSADDDEQEPLVELANPSDTDIDIPSNFD
Cs_ont_4g004550.1	CDS (5'-3')	ATGGAAGTGCCAGAATTCTTTCAGGGAAGTTATTGCGCACAATTTTCAGCTGAAAAGCACCATTCGTTGGATTCTAATAAGAGTAGCAACGGCGGAGACCATTTCATTGTTGAGGAGCTCTTGGACTTCTCTAACGAAGACGCTATTCTCACTGACGCAGCGGCTTTTGATGACGTCACCGCTAATTCCACCGACTCTTCGACTGTAACCGTCGTCGATAGCTGCAATTCGTCGTCGTTTTCCGGCTGTGGTCCCAACTTTCCCGGTGAAAATAACGGGTGCCGTAATTTCTCTGACGCTCACTTCTCTGGCGACCTCTGCGTCCCGTACGATGATTTGGCTGAGCTAGAATGGCTGTCGAATATAGTGGAGGAATCATTCTCGTGCGAGGACCTGCAA…
	Protein (N'-C')	MEVPEFFQGSYCAQFSAEKHHSLDSNKSSNGGDHFIVEELLDFSNEDAILTDAAAFDDVTANSTDSSTVTVVDSCNSSSFSGCGPNFPGENNGCRNFSDAHFSGDLCVPYDDLAELEWLSNIVEESFSCEDLQKLQLISGMKARSDHSSETRQFQPGTNRIYHGSTNTSNNTNANPNNPVFNPEMAVPAKARSKRSRAAPCSWASRLLVLSPPESTSEPEIIPTGPPPPPLQGKKSVKACGSKKKDSGDEGNGEGRKCLHCATDKTPQWRTGPMGPKTLCNACGVRYKSGRLVPEYRPASSPTFVLTKHSNSHRKVLELRRQKELQRAQQQQHQQQQFMHHHHHHQNMMFDLSNGDDYLIHQHVGPDFRQLI
Cs_ont_4g005450.1	CDS (5'-3')	ATGGCTCCAATGTATTTGAACCCAGCACAGGACCACTCTGATCCTTTTCGACTTGCGGAGGCGCAAAAACGTGATCATCAACGTTTGCAGGTATTACACTCTTCATCACATAATCGACCTGCTGCTTCTGTTTCTCGCCCTATTTTTCTTAACTCATCAACTCAAGATCAAGGAATGATCAAATTGGAAGGATCACAGCAACATGATCAAAAGATTGATCAGCGCATAGCTGGCGGTGGATCAAGCGATCTTCAATCTTCAATGTCTCAACCTAAGACGATGACCAATAAACTGGCCATTCGTAGAAGGGAAGTGGGAGAAGGAAGCACAAGCGACAACAGTTCATATACATCATCATCATCAGGCGAATCTATGTCCTCCAAAATGAGGCTAGCGAAT…
	Protein (N'-C')	MAPMYLNPAQDHSDPFRLAEAQKRDHQRLQVLHSSSHNRPAASVSRPIFLNSSTQDQGMIKLEGSQQHDQKIDQRIAGGGSSDLQSSMSQPKTMTNKLAIRRREVGEGSTSDNSSYTSSSSGESMSSKMRLANKIINSSSVSTGTHDESVKVAEKLLHEHDNIEVHYFTTNSSNSNNTVRICSDCNTTTTPLWRSGPRGPKSLCNACGIRQRKARKAMQAAAESGTTTAKDNSSFSKIKLQNNMEKKPRTSHVAQYKKVQCNTPDPDPPHHEYRSQRKLCFKDFALSLSSNSALKQVFPRDVEEAAILLMELSCGFSHT
Cs_ont_4g005460.1	CDS (5'-3')	ATGACTCCAGTGCATTTGAACCCACCGCATGACTCTGATCCTTTTCAACTTGCGGAGGAGCAAAAAGATGATCAACATTTGCACCTTTTACACTCTTCATCACATAATCGAGCTGCTTCTTCTTCTGTATCTTGGACTAATTTTCAAGACCAAAGAATGATTATAATGGAAGAATCACAACAACACGATCAAAAGGCAAGAGTTGATCATAGTGGATCAAGCAATCTTCAAGTATTTTCATCTTCTTCAATTCAAACAAAGAAGATGAATAATATAACAAATAACAAACTTCCCATTCGTAAAAGGGAAGTGGGAGAAGGAACTACAAGCGAAAACGGTTCATCATCATCGGGCAAATGGATGTCCTCCAAGATAAGGCTAATGCATAAAATGATCAAC…
	Protein (N'-C')	MTPVHLNPPHDSDPFQLAEEQKDDQHLHLLHSSSHNRAASSSVSWTNFQDQRMIIMEESQQHDQKARVDHSGSSNLQVFSSSSIQTKKMNNITNNKLPIRKREVGEGTTSENGSSSSGKWMSSKIRLMHKMINSSSNSTATHELAVKVTQKLQYHQLHDNSEVNSFNSSNSNNTMRACSDCNTTTTPLWRSGPRGPKSLCNACGIRQRKARRAMQAAAAVETGTIAATGGSPFAKIKLQIKDKKPRTSHVSQNKKQYRTLDPDPTHQYQSQRKLCFKDFAIALSKNSALKQVFPQDVEEAAILLMELSCGFIHS
Cs_ont_4g010540.1	CDS (5'-3')	ATGACTCCAAATTATCACTTATCACCTGTCACTCCTTTTCCTCTAGAGCTTAAAGAAGATCAACTCTTGAATTTGAATCAACCTCCATCTTCTTCTTCTCCTGCCTCATGTCATAACTTCTTTGAACCAGTTCAACGAGAAGGAGGATTTTATTATAGGGAATCGGTTTTGCTACGACACCCAAAAGAGGTTAGGATATTATACTCACAAGCTGCTGGATCATGCGATCATCCAGGACCAGCAGTGATGGATGAGAGTGGCAGTGAGAGTACTGGCCTCAAGTTATCCATGAGCTCGGAAAAAGAAGAGAGAAATGATCAAAATCAAAGTGAGAATAGCTCTTCAGTTAAGTGGATGTCTTCAAAGATGAGGTTGATGAAGAAGATGATGTATTCATCA…
	Protein (N'-C')	MTPNYHLSPVTPFPLELKEDQLLNLNQPPSSSSPASCHNFFEPVQREGGFYYRESVLLRHPKEVRILYSQAAGSCDHPGPAVMDESGSESTGLKLSMSSEKEERNDQNQSENSSSVKWMSSKMRLMKKMMYSSPDAAAMQKLEDHQKQPPSSSLEPDNGNNNNNTNTIRVCADCNTTKTPLWRSGPRGPKSLCNACGIRQRKARRAMAAAAANGTAVQLAADDTSSNKKKSKTPRPSNNNSCLPFKKRCKYNSNSPSRGKKKLCSFEDLTLNLSKNNSSALQRVFPQEEKEAAILLMALSYGLVHG
Cs_ont_5g001200.1	CDS (5'-3')	ATGGATATCTACGGTCTCCCTTCTAATAACACTACCACTCAAGACTTGTTTCGCATTGACGACCTTCTTGATTTCTCCAACGACGAACTCTTCACCTCCTCATCTTCCGCCGCCACTGCAAACACCACCGCCATCGCCTCCGACACCGACCACCTCCCTCAGGCGCAACACCAGTCTTTTGACTCCTTTAATCCCTCCTCTGACTTCACAGGCGACCTCTGTGTCCCCAGTGATGACGTGGCGGAGCTGGAGTGGTTGTCGCAGTTCGTAGACGATTCCTGCATGGACTTTCCAGCAAACTCCCTTGCCGGAACGATCGTCCGATCAGACACGTCATTATCAGGAAGAGGACGAAGCAAGCGTTCAAAAGCGACAAATTCGGCAGCTAACACGACCACG…
	Protein (N'-C')	MDIYGLPSNNTTTQDLFRIDDLLDFSNDELFTSSSSAATANTTAIASDTDHLPQAQHQSFDSFNPSSDFTGDLCVPSDDVAELEWLSQFVDDSCMDFPANSLAGTIVRSDTSLSGRGRSKRSKATNSAANTTTWNWTSSESESGNSKQKRENHRQSSPIPEGGVRRCTHCASEKTPQWRTGPLGPKTLCNACGVRYKSGRLVPEYRPASSPTFVLTQHSNSHRKVLELRRQKELLRQQQLQQQQQQEEGQGQIYRHQRDFEVC
Cs_ont_5g007570.1	CDS (5'-3')	ATGATCAAATCTCCCTTTGCTTTAAAGAAACAGAGAAGAGAGGCTGAGGAGATGATGAAAAGTCCACCAGCAGGTACGTTTAACGAGATGAATAAGAGTTGTATTGATTGCCACACAACAAGAACGCCTCTTTGGAGAGGAGGTCCAGCTGGCCCTAGGTCTCTCTGCAACGCATGTGGGATCAGGTACAGGAAAACAAAGAAGCTGGCTCTCTTAGGTCGGGACAAAGGAAGAGCACAGAAGCGTAAAAGAAAGTACAGTAGCAATAATAATAATAATAATAAAGGTGCTACCAAGCTTGGAATTTCTCTCAAGGCAGGATTAATGGCTGTAGGAAGCGATATGGGAGAGGAAGAACAAGCGGCAATACTTCTGATGTCTCTATCCTACGGTTGTCTT…
	Protein (N'-C')	MIKSPFALKKQRREAEEMMKSPPAGTFNEMNKSCIDCHTTRTPLWRGGPAGPRSLCNACGIRYRKTKKLALLGRDKGRAQKRKRKYSSNNNNNNKGATKLGISLKAGLMAVGSDMGEEEQAAILLMSLSYGCLYA
Cs_ont_5g015080.1	CDS (5'-3')	ATGGACTTTTGCCGGAATGTGGCTGTTTCCGGTGACCAGTACCAGCAAGACCAAGTCCTCTCGCCTTCATCTATCCCTCCCTCTTCCTCCTCCAATCTTGCTCTTGCTGACCCTCTCGATGACCTTTTCCCTGCTCATACCACTGAAGTGGATGTTAGCTTGGAATGGCTTTCAATATTTGTAGAGGACTGTTTGTCGAGTTCAGGAATTTGTCTCCCAGCTTCTGAATTGCCCACCAAAAATAATGCAGCTGCTACAACTGCAGCTCCGTCGCCAAAACCCTTGCAGCAGCAGCAGCAGCAAAAAGAAAGTACCACCACCACCCCAAGCCCGCCACCTTCCCTGGAAAAATTTGTTGTTCCGGGCAAGGCAAGAAGCAAAAGAAAGAGAGCCTCAAGC…
	Protein (N'-C')	MDFCRNVAVSGDQYQQDQVLSPSSIPPSSSSNLALADPLDDLFPAHTTEVDVSLEWLSIFVEDCLSSSGICLPASELPTKNNAAATTAAPSPKPLQQQQQQKESTTTTPSPPPSLEKFVVPGKARSKRKRASSTAKLTQTSTSLSSLTTGCWTTTHNNHPADTQLFHSDDPPLLQVQQAFWLADSQLIFPKKETTNTNTINTNSNKKAKANDGDEEEEEAKEEETEIGKEVEVVQQQQQQQQQGRRCSHCLSQRTPQWRAGPLGPKTLCNACGVRYKSGRLLPEYRPAKSPTFVSYLHSNSHKKVLEMRMALMPSPSSLPK
Cs_ont_5g043090.1	CDS (5'-3')	ATGGGAAAGCAAGGTCCTTGCTATCACTGTGGAGTTACAAGCACTCCTCTTTGGCGCAATGGGCCTCCTGAGAAGCCTGTACTGTGCAATGCCTGTGGATCTCGGTGGAGGACAAAGGGAACTCTTGCAAACTATACCCCACTTCATGCTCGGGCTGAACCAGATGATTATGAGGATCACAGGGTTTCCAAAGTTAAGAGCATATCTATTAACAAGAACAAAGATGTGAAAGTTCTCAAGCGAAAGTCAAATTATGACAATGTGGTAGTTGGGGGTTTTGCCCCTGATTACAACCATGGATACCGGAAGGTTGTTGATGAAGACACAAGTAATAGATCTAGTTCGGGGTCTGCCATATCTAATTCTGAGAGCTGTGTACAATTTGGGAGTGCAGATGCT…
	Protein (N'-C')	MGKQGPCYHCGVTSTPLWRNGPPEKPVLCNACGSRWRTKGTLANYTPLHARAEPDDYEDHRVSKVKSISINKNKDVKVLKRKSNYDNVVVGGFAPDYNHGYRKVVDEDTSNRSSSGSAISNSESCVQFGSADASDLTGPAQSNVWDSVVPSKKRTCVNRPKQSPVEKLTKDLYTILHEQQSSYFSGSSEEDLLFESETPMVSVEIGHGSVLIRHPSSIAREEESEASSLSVENKQYLVNESYSRSATLHVYNDYQGVNFSSRNMDKAKNFIEQGMQQDQLKRDKSQQEKLQILGSHTSPLCEIDLNDILNFKEFVGHLTHEEQQQLLKYLPLHDTTVFPDSLNSMFDSLQFKENISSFQQLLAEGVFDLSFLGVATEDCRTLKRLALSNLTTSNWVEHY…
Cs_ont_7g006300.1	CDS (5'-3')	ATGATTGGAACAAACTTCATGGACGAAATAGACTGCGGCAGCTTCTTTGATCACATAGACGATTTACTCGACTTCCCAAATGAAGATGTCGAAGCCGGGCTACCCAACGCCGATTCTAACTCGTTCCCCTCCATATGGCCGACTCAGTCCGACTCGTTACCCGGGTCCGACTCAGTTTTCTCTAACAGCTCCACTGACCTGTCCACCCAGCTCTCTGTTCCATATGAGGACATTGTTCAGCTTGAGTGGCTTTCGAACTTTGTTGAGGATTCCTTCTCTGGAGGAAGCCTTACTATGAGCAAACAAGAGTCATCCACGATCACCAAGGACGATTCATCTCACAACCAGTTTCAGACCTCCAGCCCGGTCTCTGTTTTAGAGAGCAGCAGCTCCTGCTCG…
	Protein (N'-C')	MIGTNFMDEIDCGSFFDHIDDLLDFPNEDVEAGLPNADSNSFPSIWPTQSDSLPGSDSVFSNSSTDLSTQLSVPYEDIVQLEWLSNFVEDSFSGGSLTMSKQESSTITKDDSSHNQFQTSSPVSVLESSSSCSGEKTVLGSPETTAPGRRGRARSKRPRPATFNPRPPVQLVSPTSSVTETQPQHRLIAPKASSDSENFAESRLVIKIPKQFNPEHKKKKKIKLSVPKVSDETSEVGPTQAVRKCMHCEITKTPQWRAGPMGPKTLCNACGVRYKSGRLFPEYRPAASPTFVPSLHSNSHKKVVEMRNKNCQKPIVAGTETMMTDAPELIPNNNHLALEYV
Cs_ont_8g005160.1	CDS (5'-3')	ATGAATGATGATAACTGGATTTTCTCCCATTTGGATGAGTTCTTTGATGATGTTGTGGATACATTGGAGGACTTGGAAGCATGTAATATAGGAGTAGATGATTGGAATGCTAACTTTGAAGCCCTTGAGCCACCACCATTTGGTTGGACGGATTTTCCGGTGGTGCCGACAAGTAACCATATCTCTTGTCACAGACCTCAAGTGAAACAGAAGCCGAGCTCTACTGATACATCCTCCAGTCGAAGCAGTTATGTCTGCAACAAATCTAATGATGGCAAATATTTACTGCTGTCGCAGACCTCCAGTCCAATATCTGTCCTCGAAAGTGGTGGCTCCTGCTCAGCTGAAAAACACGTACCCATTAATCCTAAACTTGTATTTGCAGTGAAGCGCGCTCGA…
	Protein (N'-C')	MNDDNWIFSHLDEFFDDVVDTLEDLEACNIGVDDWNANFEALEPPPFGWTDFPVVPTSNHISCHRPQVKQKPSSTDTSSSRSSYVCNKSNDGKYLLLSQTSSPISVLESGGSCSAEKHVPINPKLVFAVKRARSKRRRPATLNPLFIYPFISSTSEDYHPETASESGSEMNLTEKPVRKKQKRKKNLTVLSGSRENKKLSFQQTDAPRKCMHCEVAETPQWREGPMGPKTLCNACGVRYRSGRLVPEYRPAASPTFVPSLHSNSHKRIMEMRNKGRL
Cs_ont_8g017440.1	CDS (5'-3')	ATGTTTGCGATGAATCCACAACCACTACAAGCGCGGCCGTATATAGACACGGAAGAGCATGACGGGGCACAAACTCCGATTCCGATTCAAAACGGCAGCAAACAGGGCGACCGTTACGACGAGCCTGAAGAAGTTGAAGATGAAGCGGGAGCGAGCTCGGTTAACCGAAAGAGCAATGATAGAGGAGGTTCTTCTGTTCAATCATCAACTTCAACTCGCACCAGTGAGCTCACCGTAGCCTACGAGGGCGAGGTCTATGTGTTCCCTGCAGTCACTCCTCATAAGGTGCAAGCATTGCTATTACTACTGGGAGAGTGTGACATTCCTTCTACTGTTCCCAGCTCAGCTTTTGCGCAACCACAAAACATTATGAGTGGTGGCAGTGCCTCCAATGGCTCA…
	Protein (N'-C')	MFAMNPQPLQARPYIDTEEHDGAQTPIPIQNGSKQGDRYDEPEEVEDEAGASSVNRKSNDRGGSSVQSSTSTRTSELTVAYEGEVYVFPAVTPHKVQALLLLLGECDIPSTVPSSAFAQPQNIMSGGSASNGSKLSQRIASLVRFREKRKERSFEKKIRYSCRKEVAQRMQRKNGQFTSSKATFNIASANSNPSNGSAPPESVSRICQHCGISEKLTPAMRRGPAGPRTLCNACGLMWANKGTLRDLTKGARNICFEQHELETSSDIKPATTEAENSYANQDEQGSPHETKPAPLDPQNHSMRSNEQYLLESDDGFACPLPIQEDNSLMNLDDEDLQEAMDELANASGSDFEIPSNFDEQVDVDDSNLGTDWLDT
Cs_ont_8g020340.1	CDS (5'-3')	ATGGAGTTTTGCATGGAAGCAAGAGCCTTTAAACCCAGTTTACGCAGAGAGCTTTCGTGTTGTTTGAAATCGACCCAGCAAGTATTTTTCGATGATATTCCATGCGTTTCGAATGAAGATTTTTCCGTTGATGATCTTCTCGACTTCTCCAATGGTGATTTTGAAGATGGGTCCGTTGATGATAAGGATTCTTTCTCTTCACCTGACCCTGTTGATGATGATAATAATTCTAACTCCGGTAGCTTTTCCTCTGAACAATCACTCCTCACAAATGAATTCGTTGAACCGGTTGATGATTTTGCTGAGCTTGAATGGGTTTCTCAGTTTGTAGACGATTCTTCATGCTCAGAACTTTCACTTTTGTACCCCAATTATGTAGAACGAACCCGGTCTGAACCG…
	Protein (N'-C')	MEFCMEARAFKPSLRRELSCCLKSTQQVFFDDIPCVSNEDFSVDDLLDFSNGDFEDGSVDDKDSFSSPDPVDDDNNSNSGSFSSEQSLLTNEFVEPVDDFAELEWVSQFVDDSSCSELSLLYPNYVERTRSEPDGKPVSNKTSTNPTTTTSPCFPLRVPSKARTKRTRRSGWAWSSGSPLSTESTISSSSSTSCLIFTDSVQNIEWFSGFDEPVAKKLKKKPAVQSGGGLFQRRCSHCQTQKTPQWRTGPLGPKTLCNACGVRYKSGRLFPEYRPACSPTFSVDMHSNSHRKVLEMRRKKESAGPDVGLSHMVQSF
Cs_ont_9g001910.1	CDS (5'-3')	ATGATGGATCCGAGTGACAAAGGATTTGAATCCGACGAAGTGAACAGCAGCGGCAGCAAGAGGCTTGATGGGGTTTCTTCGGATGAAAATAGTATCAAAAAGACCTGTGCTGATTGTGGGACCACCAAGACCCCACTGTGGCGAGGTGGCCCCGCTGGCCCCAAGTCACTATGTAATGCATGCGGGATAAGGAGCAGGAAGAAGAGGAGGGCAATATTGGGAATCACTAAAGAGGAGAAAAAATCAAAGAGAGGCAACAGCAATAGCAGCAGTAATAGCTCAAGTAATAAGCTTGGGGATTCATTAAAGCAAAGATTGTACGCATTGGGAAGAGAAGTTTTGATGCAAAGATCAAGCGTGGAGAAGCAAAGAAAGACGCTTGGAGAAGAAGAGCAAGCT…
	Protein (N'-C')	MMDPSDKGFESDEVNSSGSKRLDGVSSDENSIKKTCADCGTTKTPLWRGGPAGPKSLCNACGIRSRKKRRAILGITKEEKKSKRGNSNSSSNSSSNKLGDSLKQRLYALGREVLMQRSSVEKQRKTLGEEEQAAVLLMALSYGSVYA
Cs_ont_9g011520.1	CDS (5'-3')	ATGGTTCAAAAGACAGTTTTGCCCTTCCTAAAAATAAATTCTGAAAGGGTATTTGTGGAATTTAACGTTCAGGTGTCATTATTCTTCTTAGCTGTATCTCACGAGGAATGTGCAGAAGAAGAACTCGAATGGCTCTCGAACTTTCCGACAGTTGAAACATTCGTCGACATTTCCTCTAACCCCAACATCTTAAAGCAGCAAAGCCCAAATTCGGTTCTAGAAAACAGCAACAGCAGTTCAAGCACAAGCACTAATGGCAGCACTATCACCAATGGTAACAACAATAGCAACAGCATTATTATGAACTGCTGCGGGAACCTGCGCGTGCCGGTGCGTGCCCGGAGCAAGCTTCGCACGCGTTGCCGCCGCGAGCTTCTGAACCAGGAGGCCTGGTGGGGG…
	Protein (N'-C')	MVQKTVLPFLKINSERVFVEFNVQVSLFFLAVSHEECAEEELEWLSNFPTVETFVDISSNPNILKQQSPNSVLENSNSSSSTSTNGSTITNGNNNSNSIIMNCCGNLRVPVRARSKLRTRCRRELLNQEAWWGSVHGSVKAAKPVVSKVIIGRKCQHCGAEKTPQWRAGPMGPKTLCNACGVRFKSGRLVPEYRPANSPTFSSELHSNSHRKVVEMRRQKQMMGIELGVLGVKPVDKG

## Sheet: Table S2
Table S2 . GATAs used for phylogenetic analysis.
These sequences of A. thaliana were obtained using Phtozome V13 (https://phytozome-next.jgi.doe.gov), while the sequences of C. sinensis were obtained from the CPBD (http://citrus.hzau.edu.cn).
GATA ID	Organism	Protein sequence (N'-C')
AT3G60530.1	A. thaliana	MDVYGMSSPDLLRIDDLLDFSNDEIFSSSSTVTSSAASSAASSENPFSFPSSTYTSPTLLTDFTHDLCVPSDDAAHLEWLSRFVDDSFSDFPANPLTMTVRPEISFTGKPRSRRSRAPAPSVAGTWAPMSESELCHSVAKPKPKKVYNAESVTADGARRCTHCASEKTPQWRTGPLGPKTLCNACGVRYKSGRLVPEYRPASSPTFVLTQHSNSHRKVMELRRQKEQQESCVRIPPFQPQ
AT3G54810.1	A. thaliana	MIGTSFPEDLDCGNFFDNMDDLMDFPGGDIDVGFGIGDSDSFPTIWTTHHDTWPAASDPLFSSNTNSDSSPELYVPFEDIVKVERPPSFVEETLVEKKEDSFSTNTDSSSSHSQFRSSSPVSVLESSSSSSQTTNTTSLVLPGKHGRPRTKRPRPPVQDKDRVKDNVCGGDSRLIIRIPKQFLSDHNKMINKKKKKKAKITSSSSSSGIDLEVNGNNVDSYSSEQYPLRKCMHCEVTKTPQWRLGPMGPKTLCNACGVRYKSGRLFPEYRPAASPTFTPALHSNSHKKVAEMRNKRCSDGSYITEENDLQGLIPNNAYIGVD
AT3G20750.1	A. thaliana	MEPELDLTLKLGLPNSTVETHLTLSPPTTTTDQGTNVVDGGEVINHRRGLLGDDEVIHNEPTRNNVEFNIRIYNYVFQQFVGAPNTLNFAPYPMPPSPAPAPETPPVSDEYVLIDVPARRARRNNSTVMTNSWKENATPKRIRGCGGFCGGRIEGMKKCTNMNCNALNTPMWRRGPLGPKSLCNACGIKFRKEEERKAKRNVVIVLDD
AT4G36620.1	A. thaliana	MGFSMFFSPENDVSHHSSPYASVDCTLSLGTPSTRLCNEDDERRFSSHTSDTIGWDFLNGSKKGGGGGGHNLLARRCANCDTTSTPLWRNGPRGPKSLCNACGIRFKKEERRASTARNSTSGGGSTAAGVPTLDHQASANYYYNNNNQYASSSPWHHQHNTQRVPYYSPANNEYSYVDDVRVVDHDVTTDPFLSWRLNVADRTGLVHDFTM
AT3G21175.1	A. thaliana	MDDLHGRNGRMHIGVAQNPMHVQYEDHGLHHIDNENSMMDDHADGGMDEGVETDIPSHPGNSADNRGEVVDRGIENGDQLTLSFQGQVYVFDRVSPEKVQAVLLLLGGREVPHTLPTTLGSPHQNNRVLGLSGTPQRLSVPQRLASLLRFREKRKGRNFDKTIRYTVRKEVALRMQRKKGQFTSAKSSNDDSGSTGSDWGSNQSWAVEGTETQKPEVLCRHCGTSEKSTPMMRRGPDGPRTLCNACGLMWANKGTLRDLSKVPPPQTPQHLSLNKNEDANLEADQMMEVTGDISNTQ
AT3G16870.1	A. thaliana	MSEGSEDTKTKLDSAGELSDVDNENCSSSGSGGGSSSGDTKRTCVDCGTIRTPLWRGGPAGPKSLCNACGIKSRKKRQAALGMRSEEKKKNRKSNCNNDLNLDHRNAKKYKINIVDDGKIDIDDDPKICNNKRSSSSSSNKGVSKFLDLGFKVPVMKRSAVEKKRLWRKLGEEERAAVLLMALSCSSVYA
AT5G49300.1	A. thaliana	MLDHSEKVLLVDSETMKTRAEDMIEQNNTSVNDKKKTCADCGTSKTPLWRGGPVGPKSLCNACGIRNRKKRRGGTEDNKKLKKSSSGGGNRKFGESLKQSLMDLGIRKRSTVEKQRQKLGEEEQAAVLLMALSYGSVYA
AT2G18380.1	A. thaliana	MMGYQTNSNFSMFFSSENDDQNHHNYDPYNNFSSSTSVDCTLSLGTPSTRLDDHHRFSSANSNNISGDFYIHGGNAKTSSYKKGGVAHSLPRRCASCDTTSTPLWRNGPKGPKSLCNACGIRFKKEERRATARNLTISGGGSSAAEVPVENSYNGGGNYYSHHHHHYASSSPSWAHQNTQRVPYFSPVPEMEYPYVDNVTASSFMSWN
AT4G34680.1	A. thaliana	MELWTEARALKASLRGESTISLKHHQVIVSEDLSRTSSLPEDFSVECFLDFSEGQKEEEEEVVSVSSSQEQEEQEHDCVFSSQPCIFDQLPSLPDEDVEELEWVSRVVDDCSSPEVSLLLTQTHKTKPSFSRIPVKPRTKRSRNSLTGSRVWPLVSTNHQHAATEQLRKKKQETVLVFQRRCSHCGTNNTPQWRTGPVGPKTLCNACGVRFKSGRLCPEYRPADSPTFSNEIHSNLHRKVLELRKSKELGEETGEASTKSDPVKFGSKW
AT1G08000.1	A. thaliana	MNWLPEAEAEEHLKGILSGDFFDGLTNHLDCPLEDIDSTNGEGDWVARFQDLEPPPLDMFPALPSDLTSCPKGAARVRIPNNMIPALKQSCSSEALSGINSTPHQSSAPPDIKVSYLFQSLTPVSVLENSYGSLSTQNSGSQRLAFPVKGMRSKRRRPTTVRLSYLFPFEPRKSTPGESVTEGYYSSEQHAKKKRKIHLITHTESSTLESSKSDGIVRICTHCETITTPQWRQGPSGPKTLCNACGVRFKSGRLVPEYRPASSPTFIPSVHSNSHRKIIEMRKKDDEFDTSMIRSDIQKVKQGRKKMV
AT3G24050.1	A. thaliana	MEMESFMDDLLNFSVPEEEEDDDEHTQPPRNITRRKTGLRPTDSFGLFNTDDLGVVEEEDLEWISNKNAFPVIETFVGVLPSEHFPITSLLEREATEVKQLSPVSVLETSSHSSTTTTSNSSGGSNGSTAVATTTTTPTIMSCCVGFKAPAKARSKRRRTGRRDLRVLWTGNEQGGIQKKKTMTVAAAALIMGRKCQHCGAEKTPQWRAGPAGPKTLCNACGVRYKSGRLVPEYRPANSPTFTAELHSNSHRKIVEMRKQYQSGDGDGDRKDCG
AT4G17570.1	A. thaliana	MGKQGPCYHCGVTNTPLWRNGPPEKPVLCNACGSRWRTKGTLVNYTPLHARADGDENDDHHRFQRMKSISLGNKNKEIKMLKRKAIQENIIIKRPVFEFSYGLKAAVIEEDASNRSSSGSAVSNSESCAQFSSADGSPSQSNAWDTTVPCKRRTCVGRPKSSSVEKLTKDLYNILQEQQSSCLSVSSEEDLLFENEMSMVSVEIGHGSVLMKNPHSFAREEESEASSLSSIENKSSISDAYSHSVKRVEIGAVRGSYYGGQTIKQEQFKRTKSQTERVHVLGSHGSPLCSIDLKDVFNFDEFIEQFTEEEQKKLMNLLPQIDSDDLPHSLRMMFESAQFKDNFSLFQQLIADGVFDVSSSSGAKLEEIRTFKKLALTDFNKSRLVESYNLLKEREKGTG…
AT5G66320.1	A. thaliana	MEQAALKSSVRKEMALKTTSPVYEEFLAVTTAQNGFSVDDFSVDDLLDLSNDDVFADEETDLKAQHEMVRVSSEEPNDDGDALRRSSDFSGCDDFGSLPTSELSLPADDLANLEWLSHFVEDSFTEYSGPNLTGTPTEKPAWLTGDRKHPVTAVTEETCFKSPVPAKARSKRNRNGLKVWSLGSSSSSGPSSSGSTSSSSSGPSSPWFSGAELLEPVVTSERPPFPKKHKKRSAESVFSGELQQLQPQRKCSHCGVQKTPQWRAGPMGAKTLCNACGVRYKSGRLLPEYRPACSPTFSSELHSNHHRKVIEMRRKKEPTSDNETGLNQLVQSPQAVPSF
AT3G50870.1	A. thaliana	MMQTPYTTSTQGQYCHSCGMFHHHSQSCCYNNNNNSNAGSYSMVFSMQNGGVFEQNGEDYHHSSSLVDCTLSLGTPSTRLCEEDEKRRRSTSSGASSCISNFWDLIHTKNNNSKTAPYNNVPSFSANKPSRGCSGGGGGGGGGGGGDSLLARRCANCDTTSTPLWRNGPRGPKSLCNACGIRFKKEERRTTAATGNTVVGAAPVQTDQYGHHNSGYNNYHAATNNNNNNGTPWAHHHSTQRVPCNYPANEIRFMDDYGSGVANNVESDGAHGGVPFLSWRLNVADRASLVHDFTR
AT4G36240.1	A. thaliana	MECVEAFLGDFSVDDLLDLSNADTSLESSSSQRKEDEQEREKFKSFSDQSTRLSPPEDLLSFPGDAPVGDLEDLEWLSNFVEDSFSESYISSDFPVNPVASVEVRRQCVPVKPRSKRRRTNGRIWSMESPSPLLSTAVARRKKRGRQKVDASYGGVVQQQQLRRCCSHCGVQKTPQWRMGPLGAKTLCNACGVRFKSGRLLPEYRPACSPTFTNEIHSNSHRKVLELRLMKVADPARV
AT4G26150.1	A. thaliana	MGSNFHYTIDLNEDQNHQPFFASLGSSLHHHLQQQQQQQQHFHHQASSNPSSLMSPSLSYFPFLINSRQDQVYVGYNNNTFHDVLDTHISQPLETKNFVSDGGSSSSDQMVPKKETRLKLTIKKKDNHQDQTDLPQSPIKDMTGTNSLKWISSKVRLMKKKKAIITTSDSSKQHTNNDQSSNLSNSERQNGYNNDCVIRICSDCNTTKTPLWRSGPRGPKSLCNACGIRQRKARRAAMATATATAVSGVSPPVMKKKMQNKNKISNGVYKILSPLPLKVNTCKRMITLEETALAEDLETQSNSTMLSSSDNIYFDDLALLLSKSSAYQQVFPQDEKEAAILLMALSHGMVHG
AT3G51080.1	A. thaliana	MESVELTLKNSNMKDKTLTGGAQNGDDFSVDDLLDFSKEEEDDDVLVEDEAELKVQRKRGVSDENTLHRSNDFSTADFHTSGLSVPMDDIAELEWLSNFVDDSSFTPYSAPTNKPVWLTGNRRHLVQPVKEETCFKSQHPAVKTRPKRARTGVRVWSHGSQSLTDSSSSSTTSSSSSPRPSSPLWLASGQFLDEPMTKTQKKKKVWKNAGQTQTQTQTQTRQCGHCGVQKTPQWRAGPLGAKTLCNACGVRYKSGRLLPEYRPACSPTFSSELHSNHHSKVIEMRRKKETSDGAEETGLNQPVQTVQVVSSF
AT5G47140.1	A. thaliana	MGKQGPCYHCGVTSTPLWRNGPPEKPVLCNACGSRWRTKGSLVNYTPLHARAEGDETEIEDHRTQTVMIKGMSLNKKIPKRKPYQENFTVKRANLEFHTGFKRKALDEEASNRSSSGSVVSNSESCAQSNAWDSTFPCKRRTCVGRPKAASSVEKLTKDLYTILQEQQSSCLSGTSEEDLLFENETPMLLGHGSVLMRDPHSGAREEESEASSLLVESSKSSSVHSVKFGGKAMKQEQVKRSKSQVLGRHSSLLCSIDLKDVFNFDEFIENFTEEEQQKLMKLLPQVDSVDRPDSLRSMFESSQFKENLSLFQQLVADGVFETNSSYAKLEDIKTLAKLALSDPNKSHLLESYYMLKRREIEDCVTTTSRVSSLSPSNNNSLVTIERPCESLNQNFSET…
AT5G25830.1	A. thaliana	MEDEAHEFFHTSDFAVDDLLVDFSNDDDEENDVVADSTTTTTITDSSNFSAADLPSFHGDVQDGTSFSGDLCIPSDDLADELEWLSNIVDESLSPEDVHKLELISGFKSRPDPKSDTGSPENPNSSSPIFTTDVSVPAKARSKRSRAAACNWASRGLLKETFYDSPFTGETILSSQQHLSPPTSPPLLMAPLGKKQAVDGGHRRKKDVSSPESGGAEERRCLHCATDKTPQWRTGPMGPKTLCNACGVRYKSGRLVPEYRPAASPTFVLAKHSNSHRKVMELRRQKEMSRAHHEFIHHHHGTDTAMIFDVSSDGDDYLIHHNVGPDFRQLI
AT2G28340.1	A. thaliana	MNNDLWLPEEDFKGLPDNFLDNLVDPTNDVSVEDIETGDDEGDWDAKFQKLVPPPLDELMSLSYEFTCNGQRVQVQKHVPILKQSSSSEVFSTVDNSPPNVKVSKLLQSLSPVSVLKNTNGSGSPQNPNGDQKLAFLVKGIRSKRKRPTLLRVTFLKSFLLEMSQQFAPDESESSEISALKKRKKNKSRRLKCTHCETTTTPQWREGPNGRKTLCNACGIRFRSGRLVLEYRPAASPTFIPTVHSNLHKKIIYMRMKDNDQFDTRKIRAETSGPETRSRLRNFGRPMSYGQ
AT5G26930.1	A. thaliana	MDPRKLLSCSSSYVSVRMKEEKGTIRCCSECKTTKTPMWRGGPTGPKSLCNACGIRHRKQRRSELLGIHIIRSHKSLASKKINLLSSSHGGVAVKKRRSLKEEEQAALCLLLLSCSSVLA
AT3G45170.1	A. thaliana	MSGREDEEEDLGTAMQKIPIPVNVFDKEPMDLDTVFGFADGVREIIEDSNLLLEESREFDTNDSKPSRNFSNLPTATRGRLHAPKRSGNKRGRQKRLSFKSPSDLFDSKFGITDKSCSHCGTRKTPLWREGPRGAGTLCNACGMRYRTGRLLPEYRPASSPDFKPNVHSNFHRKVMEIRRERKSSPPNSFGFSESYHSTRKLGF
AT5G56860.1	A. thaliana	MDSNFHYSIDLNEDQNHHEQPFFYPLGSSSSLHHHHHHHHHQVPSNSSSSSSSISSLSSYLPFLINSQEDQHVAYNNTYHADHLHLSQPLKAKMFVANGGSSACDHMVPKKETRLKLTIRKKDHEDQPHPLHQNPTKPDSDSDKWLMSPKMRLIKKTITNNKQLIDQTNNNNHKESDHYPLNHKTNFDEDHHEDLNFKNVLTRKTTAATTENRYNTINENGYSNNNGVIRVCSDCNTTKTPLWRSGPRGPKSLCNACGIRQRKARRAAMAAAAAAGDQEVAVAPRVQQLPLKKKLQNKKKRSNGGEKYNHSPPMVAKAKKCKIKEEEEKEMEAETVAGDSEISKSTTSSNSSISSNKFCFDDLTIMLSKSSAYQQVFPQDEKEAAVLLMALSYGMVHG
AT4G32890.1	A. thaliana	MEKIAPELFLVAGNPDSFVVDDLLDFSNDDGEVDDGLNTLPDSSTLSTGTLTDSSNSSSLFTDGTGFSDLYIPNDDIAELEWLSNFVEESFAGEDQDKLHLFSGLKNPQTTGSTLTHLIKDFAGDMDVDCGESGGGRRCLHCATEKTPQWRTGPMGPKTLCNACGVRYKSGRLVPEYRPASSPTFVMARHSNSHRKVMELRRQKEMRDEHLLSQLRCENLLMDIRSNGEDFLMHNNTNHVAPDFRHLI
AT2G45050.1	A. thaliana	MDVYGLSSPDLLRIDDLLDFSNEDIFSASSSGGSTAATSSSSFPPPQNPSFHHHHLPSSADHHSFLHDICVPSDDAAHLEWLSQFVDDSFADFPANPLGGTMTSVKTETSFPGKPRSKRSRAPAPFAGTWSPMPLESEHQQLHSAAKFKPKKEQSGGGGGGGGRHQSSSSETTEGGGMRRCTHCASEKTPQWRTGPLGPKTLCNACGVRFKSGRLVPEYRPASSPTFVLTQHSNSHRKVMELRRQKEVMRQPQQVQLHHHHHPF
AT1G08010.1	A. thaliana	MNWLPEAEAEDDFKGLLSGDFFDDLINHLDVPLDDIDTTNGEGDWVDRFQDLEPPPMDMFPTLPSDLTSCGSGMAKAPRVDIQRNIPALKQSYSSEALSSTLHQSSAPPEIKVSKLFQSLSPVSVLENSYGSLSTHNNGSQRLAFPVKGMRSKRKRPTTLRLSYLFPSEPRKPEKSTPGKPESECYFSSEQHAKKKRKIHLTTRTVSSTLEASNSDGIVRKCTHCETTKTPQWREGPSGPKTLCNACGVRFRSGRLVPEYRPASSPTFIPAVHSNSHRKIIEMRRKDDEQFDSSMIRAVISRG
AT1G51600.1	A. thaliana	MDDLHGSNARMHIREAQDPMHVQFEHHALHHIHNGSGMVDDQADDGNAGGMSEGVETDIPSHPGNVTDNRGEVVDRGSEQGDQLTLSFQGQVYVFDSVLPEKVQAVLLLLGGRELPQAAPPGLGSPHQNNRVSSLPGTPQRFSIPQRLASLVRFREKRKGRNFDKKIRYTVRKEVALRMQRNKGQFTSAKSNNDEAASAGSSWGSNQTWAIESSEAQHQEISCRHCGIGEKSTPMMRRGPAGPRTLCNACGLMWANKGAFRDLSKASPQTAQNLPLNKNEDANLETDHQIMITVANDISNSQ
AT4G16141.1	A. thaliana	MSMTEETKTTKLESAGDSSDVDNGNCSSSGSGGDTKKTCVDCGTSRTPLWRGGPAGPKSLCNACGIKSRKKRQAALGIRQDDIKIKSKSNNNLGLESRNVKTGKGEPVNVKIAKCEPGIVKIAKGEPGNVKNKIKRDPENSSSSNNNKKNVKRVGRFLDFGFKVPAMKRSAVEKKRLWRKLGEEERAAVLLMALSCG
AT3G06740.1	A. thaliana	MLDPTEKVIDSESMESKLTSVDAIEEHSSSSSNEAISNEKKSCAICGTSKTPLWRGGPAGPKSLCNACGIRNRKKRRTLISNRSEDKKKKSHNRNPKFGDSLKQRLMELGREVMMQRSTAENQRRNKLGEEEQAAVLLMALSYASSVYA
AT4G24470.1	A. thaliana	MFGRHSIIPNNQIGTASASAGEDHVSASATSGHIPYDDMEEIPHPDSIYGAASDLIPDGSQLVAHRSDGSELLVSRPPEGANQLTISFRGQVYVFDAVGADKVDAVLSLLGGSTELAPGPQVMELAQQQNHMPVVEYQSRCSLPQRAQSLDRFRKKRNARCFEKKVRYGVRQEVALRMARNKGQFTSSKMTDGAYNSGTDQDSAQDDAHPEISCTHCGISSKCTPMMRRGPSGPRTLCNACGLFWANRGTLRDLSKKTEENQLALMKPDDGGSVADAANNLNTEAASVEEHTSMVSLANGDNSNLLGDH
CsGATA01	C. sinensis	MADDIFSFDGDNFGFSDTSHIALASPLCVPQDPINEIELYPNFLNDSISLAGVDGDFLPLEYSVMPPEQKAQARVMMRKRVAPAPLADYNNSCVLANNYKKQKGRRRERIVQQQQQRKCSHCETTQTPQWRMGPLGPKTLCNACGVRYKSGRLLPEYRPAASPTFDGDKHSNFHKKILKKKKKGFMG
CsGATA02	C. sinensis	MAENIFTFDDEGDFSYSDSCSYTSSPLCVPQDPIDEIELYPNFLNDSISISNLDVSNFSSEFETPMMKKQAAAAAQGCNGFLGNKKPRGKREGRRGMWSMSMNEELWQRKCSHCETRHTPQWRVGPLGPKTLCNACGVRYKSGRLLPEYRPAASPTFDVHIHSNFHRKILKKKKGI
CsGATA03	C. sinensis	MDHGSNPQMQMSDEQHAIHHVNYVPEHELHHISNGDVMDDEHDEGNGVGESEAMEGDAPSDPGSLSDNRAVSEIGDQLTLSFQGQVYVFDSVSPEKVQAVLLLLGGREVPSTTPAIPITNNQNNRGLPGTPQRLSVPQRLASLIRFREKRKERNFEKKIRYTVRKEVALRMQRNKGQFTSAKSNNEDSASAISSWGSNQSWAGDVNGSQNQDIVCRHCGISEKSTPMMRRGPEGPRTLCNACGLMWANKGTLRDLSKAAPQAGQTSSLNKNEENGTLKAEQVIRAVGNINGST
CsGATA04	C. sinensis	METPEFYIGGYFNAAATNNFSSEKRVVVAADQKPGENFNFTVEDLLDFSNDDAIMNDGGFFENVAANSTDSSTVTSNSAVSGGENNFPASFSGCRSSNSFADSQFCGELCVPYDDLAELEWLSNFVEDSFSMDQTLQKSDLEFLSGSKSLTPESSSSSTRLEPVSPKASNPVFLPETPLPGKARSKRSRAAPCDWSTRLLHVSPKGPSVERESPNPVMNTESGDSVRKCLHCASEKTPQWRTGPMGPKTLCNACGVRYKSGRLVPEYRPAASPTFVSAKHSNSHRKVMELRRQKEMQRAPQQQFLSQRSIFGVSNGADDYLIHHPSGPDFRHMI
CsGATA05	C. sinensis	MMHRCSSSHGNMVGSSCSCSSGLYPSQSNSFSMLFSMPNHKSYDETDMYAFMSPSSVDCTLSLGTPSTRLSEDDEKRIRHDQRRSASNCMTDFCWDFLHTKNSPYNTAQQNHKTSRGGNNSSNTISSSSGNDPLLARRCANCDTTSTPLWRNGPRGPKSLCNACGIRFKKEERRATAANANSSNIASAAEQPHGYYNNSWVQVQQAQSQKMPCFSPANEFRFIEDSDQTSDTGVPFLSWRLNVADRPGLVHDFTR
CsGATA06	C. sinensis	MPYQTHHLNFFQFHTFTPIHLSATSLLSSPPPPPPPTDFQDMECVEAALKTSLRKEMALKLSPQAVDEICAVNLPNGVACDDFFVDDLLDFSNDDVVAEQQQLQEPQQEKGEEQKKHTLTVCSKQDQDLDERLNFDDLGPIPTSELAVPTDDVANLEWLSHFVEDSFAEYSSPFPAGTLPVKAKENGAEPEHKPALAIHCFKTPIPAKARSKRSRTGLRIWSLGSPSLSDSSSTSSASSSSSPSSPWPVSTNPGSLASLRPAEPFIVKPPKKKLKKKSPPEGYNAGGNISWGQFTRRCSHCGVQKTPQWRTGPLGAKTLCNACGVRYKSGRLFPEYRPACSPTFSSELHSNHHRKVMEMRRKKEGLGRTEPGLAPAVVSSF
CsGATA07	C. sinensis	MVDKSFKNKAIDQLIVDPQWLNQEAATKMNGYDQNNDDGNTIDLTLKLGLPNSDNENQHHNSHERINNYEMVNEGMNSNANVGQRFNPNEIAWPQPNLSSQHSQAQYMYPNNGYGFSTFPAGSSSMGSQLPNSPLNYNNVSINPDNNLQHAAAASALASMKGYTLINVPASRNQQLGTTASSSAAASAPRGAAGIPRPHGYPYKRCTNYNCNTNDTPMWRRGPLGPKTLCNACGIKYRKEEEKRKAKETETSNIDQNSNNQTT
CsGATA08	C. sinensis	MDSQWFNQAEATNMNGCDLQNAGNRIDLTLKLGLPDSSDHENQHLRHFDQMTPCHSNLNIDALNSHEGMNMANNNIGQGFNPGEVAWQPSNFTEQYVHSDNNNNNHYGLIPFQGSTSMGSPPLPIYYPHNINSVNNFNINPNQNVPLAAAAPPPPPMNDCTLLDVPPRRDELEEGSSSAAAPARRRATGTRRPRGGSIIDPNKRCTNYNCKTSDTPMWRRGPLGPKTLCNACGIKYRKEEEKRLKAKEANSQSSNTETD
CsGATA09	C. sinensis	MAIPPSQIHSHEGFTQNLQKVFPFGNASKSPSFGPISPMYGQSQSMNISSQMSGGGAAADEDDVSVAADDHHLSYDPHSALENGIVVVEDVAHDSGYATGGNELSNSSQLTLSFRGQVYVFDSVTPDKVQAVLLLLGGCELSSSPQGMEVIPHSQRGIADYPAKCTQPQRAASLDRFRQKRKERCFDKKVRYSVRQEVALRMQRNKGQFTSAKKCEGGALGWSNAQDPGQDDSPSETSCTHCGISSKSTPMMRRGPSGPRSLCNACGLFWANKGALRDLGKKMEDQPLTPAEQRSKHGNLFLWHISSFRVKVK
CsGATA10	C. sinensis	MAAANPQPLQARPFEEHARAPPIQIEDEDGDYEDGEGMDDIDEGNINSINIINNNNNNNTNNNSNISNNRSMVNVAEHGVVVAAASRTSELTLSFEGEVYVFPAVTPEKVQAVLLLLGGRDIPTGVPTIEVPYDQSNRGVVDTPKRSNLSRRIASLVRFREKRKERCFDKKIRYSVRKEVAQRMHRKNGQFASLKESSGASPWDSSQGGIQDGTPRPETVVRRCQHCGVSENNTPAMRRGPAGPRTLCNACGLMWANKGTLRDLSKGGRSLSMDQLEPETPMDVKPSIMEGEFSGNQDELGTPEDPAKAVNQGSDNPSIDPDEEDMHGAAEDLTNSLPMGLVHSSADDDEQEPLVELANPSDTDIDIPSNFD
CsGATA11	C. sinensis	MEVPEFFQGSYCAQFSAEKHHSLDSNKSSNGGDHFIVEELLDFSNEDAILTDAAAFDDVTANSTDSSTVTVVDSCNSSSFSGCGPNFPGENNGCRNFSDAHFSGDLCVPYDDLAELEWLSNIVEESFSCEDLQKLQLISGMKARSDHSSETRQFQPGTNRIYHGSTNTSNNTNANPNNPVFNPEMAVPAKARSKRSRAAPCSWASRLLVLSPPESTSEPEIIPTGPPPPPLQGKKSVKACGSKKKDSGDEGNGEGRKCLHCATDKTPQWRTGPMGPKTLCNACGVRYKSGRLVPEYRPASSPTFVLTKHSNSHRKVLELRRQKELQRAQQQQHQQQQFMHHHHHHQNMMFDLSNGDDYLIHQHVGPDFRQLI
CsGATA12	C. sinensis	MAPMYLNPAQDHSDPFRLAEAQKRDHQRLQVLHSSSHNRPAASVSRPIFLNSSTQDQGMIKLEGSQQHDQKIDQRIAGGGSSDLQSSMSQPKTMTNKLAIRRREVGEGSTSDNSSYTSSSSGESMSSKMRLANKIINSSSVSTGTHDESVKVAEKLLHEHDNIEVHYFTTNSSNSNNTVRICSDCNTTTTPLWRSGPRGPKSLCNACGIRQRKARKAMQAAAESGTTTAKDNSSFSKIKLQNNMEKKPRTSHVAQYKKVQCNTPDPDPPHHEYRSQRKLCFKDFALSLSSNSALKQVFPRDVEEAAILLMELSCGFSHT
CsGATA13	C. sinensis	MTPVHLNPPHDSDPFQLAEEQKDDQHLHLLHSSSHNRAASSSVSWTNFQDQRMIIMEESQQHDQKARVDHSGSSNLQVFSSSSIQTKKMNNITNNKLPIRKREVGEGTTSENGSSSSGKWMSSKIRLMHKMINSSSNSTATHELAVKVTQKLQYHQLHDNSEVNSFNSSNSNNTMRACSDCNTTTTPLWRSGPRGPKSLCNACGIRQRKARRAMQAAAAVETGTIAATGGSPFAKIKLQIKDKKPRTSHVSQNKKQYRTLDPDPTHQYQSQRKLCFKDFAIALSKNSALKQVFPQDVEEAAILLMELSCGFIHS
CsGATA14	C. sinensis	MTPNYHLSPVTPFPLELKEDQLLNLNQPPSSSSPASCHNFFEPVQREGGFYYRESVLLRHPKEVRILYSQAAGSCDHPGPAVMDESGSESTGLKLSMSSEKEERNDQNQSENSSSVKWMSSKMRLMKKMMYSSPDAAAMQKLEDHQKQPPSSSLEPDNGNNNNNTNTIRVCADCNTTKTPLWRSGPRGPKSLCNACGIRQRKARRAMAAAAANGTAVQLAADDTSSNKKKSKTPRPSNNNSCLPFKKRCKYNSNSPSRGKKKLCSFEDLTLNLSKNNSSALQRVFPQEEKEAAILLMALSYGLVHG
CsGATA15	C. sinensis	MDIYGLPSNNTTTQDLFRIDDLLDFSNDELFTSSSSAATANTTAIASDTDHLPQAQHQSFDSFNPSSDFTGDLCVPSDDVAELEWLSQFVDDSCMDFPANSLAGTIVRSDTSLSGRGRSKRSKATNSAANTTTWNWTSSESESGNSKQKRENHRQSSPIPEGGVRRCTHCASEKTPQWRTGPLGPKTLCNACGVRYKSGRLVPEYRPASSPTFVLTQHSNSHRKVLELRRQKELLRQQQLQQQQQQEEGQGQIYRHQRDFEVC
CsGATA16	C. sinensis	MIKSPFALKKQRREAEEMMKSPPAGTFNEMNKSCIDCHTTRTPLWRGGPAGPRSLCNACGIRYRKTKKLALLGRDKGRAQKRKRKYSSNNNNNNKGATKLGISLKAGLMAVGSDMGEEEQAAILLMSLSYGCLYA
CsGATA17	C. sinensis	MDFCRNVAVSGDQYQQDQVLSPSSIPPSSSSNLALADPLDDLFPAHTTEVDVSLEWLSIFVEDCLSSSGICLPASELPTKNNAAATTAAPSPKPLQQQQQQKESTTTTPSPPPSLEKFVVPGKARSKRKRASSTAKLTQTSTSLSSLTTGCWTTTHNNHPADTQLFHSDDPPLLQVQQAFWLADSQLIFPKKETTNTNTINTNSNKKAKANDGDEEEEEAKEEETEIGKEVEVVQQQQQQQQQGRRCSHCLSQRTPQWRAGPLGPKTLCNACGVRYKSGRLLPEYRPAKSPTFVSYLHSNSHKKVLEMRMALMPSPSSLPK
CsGATA18	C. sinensis	MGKQGPCYHCGVTSTPLWRNGPPEKPVLCNACGSRWRTKGTLANYTPLHARAEPDDYEDHRVSKVKSISINKNKDVKVLKRKSNYDNVVVGGFAPDYNHGYRKVVDEDTSNRSSSGSAISNSESCVQFGSADASDLTGPAQSNVWDSVVPSKKRTCVNRPKQSPVEKLTKDLYTILHEQQSSYFSGSSEEDLLFESETPMVSVEIGHGSVLIRHPSSIAREEESEASSLSVENKQYLVNESYSRSATLHVYNDYQGVNFSSRNMDKAKNFIEQGMQQDQLKRDKSQQEKLQILGSHTSPLCEIDLNDILNFKEFVGHLTHEEQQQLLKYLPLHDTTVFPDSLNSMFDSLQFKENISSFQQLLAEGVFDLSFLGVATEDCRTLKRLALSNLTTSNWVEHY…
CsGATA19	C. sinensis	MIGTNFMDEIDCGSFFDHIDDLLDFPNEDVEAGLPNADSNSFPSIWPTQSDSLPGSDSVFSNSSTDLSTQLSVPYEDIVQLEWLSNFVEDSFSGGSLTMSKQESSTITKDDSSHNQFQTSSPVSVLESSSSCSGEKTVLGSPETTAPGRRGRARSKRPRPATFNPRPPVQLVSPTSSVTETQPQHRLIAPKASSDSENFAESRLVIKIPKQFNPEHKKKKKIKLSVPKVSDETSEVGPTQAVRKCMHCEITKTPQWRAGPMGPKTLCNACGVRYKSGRLFPEYRPAASPTFVPSLHSNSHKKVVEMRNKNCQKPIVAGTETMMTDAPELIPNNNHLALEYV
CsGATA20	C. sinensis	MNDDNWIFSHLDEFFDDVVDTLEDLEACNIGVDDWNANFEALEPPPFGWTDFPVVPTSNHISCHRPQVKQKPSSTDTSSSRSSYVCNKSNDGKYLLLSQTSSPISVLESGGSCSAEKHVPINPKLVFAVKRARSKRRRPATLNPLFIYPFISSTSEDYHPETASESGSEMNLTEKPVRKKQKRKKNLTVLSGSRENKKLSFQQTDAPRKCMHCEVAETPQWREGPMGPKTLCNACGVRYRSGRLVPEYRPAASPTFVPSLHSNSHKRIMEMRNKGRL
CsGATA21	C. sinensis	MFAMNPQPLQARPYIDTEEHDGAQTPIPIQNGSKQGDRYDEPEEVEDEAGASSVNRKSNDRGGSSVQSSTSTRTSELTVAYEGEVYVFPAVTPHKVQALLLLLGECDIPSTVPSSAFAQPQNIMSGGSASNGSKLSQRIASLVRFREKRKERSFEKKIRYSCRKEVAQRMQRKNGQFTSSKATFNIASANSNPSNGSAPPESVSRICQHCGISEKLTPAMRRGPAGPRTLCNACGLMWANKGTLRDLTKGARNICFEQHELETSSDIKPATTEAENSYANQDEQGSPHETKPAPLDPQNHSMRSNEQYLLESDDGFACPLPIQEDNSLMNLDDEDLQEAMDELANASGSDFEIPSNFDEQVDVDDSNLGTDWLDT
CsGATA22	C. sinensis	MEFCMEARAFKPSLRRELSCCLKSTQQVFFDDIPCVSNEDFSVDDLLDFSNGDFEDGSVDDKDSFSSPDPVDDDNNSNSGSFSSEQSLLTNEFVEPVDDFAELEWVSQFVDDSSCSELSLLYPNYVERTRSEPDGKPVSNKTSTNPTTTTSPCFPLRVPSKARTKRTRRSGWAWSSGSPLSTESTISSSSSTSCLIFTDSVQNIEWFSGFDEPVAKKLKKKPAVQSGGGLFQRRCSHCQTQKTPQWRTGPLGPKTLCNACGVRYKSGRLFPEYRPACSPTFSVDMHSNSHRKVLEMRRKKESAGPDVGLSHMVQSF
CsGATA23	C. sinensis	MMDPSDKGFESDEVNSSGSKRLDGVSSDENSIKKTCADCGTTKTPLWRGGPAGPKSLCNACGIRSRKKRRAILGITKEEKKSKRGNSNSSSNSSSNKLGDSLKQRLYALGREVLMQRSSVEKQRKTLGEEEQAAVLLMALSYGSVYA
CsGATA24	C. sinensis	MVQKTVLPFLKINSERVFVEFNVQVSLFFLAVSHEECAEEELEWLSNFPTVETFVDISSNPNILKQQSPNSVLENSNSSSSTSTNGSTITNGNNNSNSIIMNCCGNLRVPVRARSKLRTRCRRELLNQEAWWGSVHGSVKAAKPVVSKVIIGRKCQHCGAEKTPQWRAGPMGPKTLCNACGVRFKSGRLVPEYRPANSPTFSSELHSNSHRKVVEMRRQKQMMGIELGVLGVKPVDKG

## Sheet: Table S3
Table S3. GATAs induced in Wangjincheng and Kumquat after Xcc infection.
The clean data were mapped onto the C. sinensis reference genome V3, assembled and annotated by CPDB (http://citrus.hzau.edu.cn). The significantly DEGs were filtered using a fold change (FC) of > 3 and (FC) <0.3333 as thresholds. FC was defined as ratio of Xcc-induced gene expression to H2O-induced gene expression. Samples treated by Xcc cultures and H2O (three biological replicates) were taken …
No.	CPBD ID	Wanjincheng			Kumquat
		6 hpi	12 hpi	24 hpi	6 hpi	12 hpi	24 hpi
	CPBD ID	Log2FC	Log2FC	Log2FC	Log2FC	Log2FC	Log2FC
CsGATA04	Cs_ont_1g017330	-0.89059	1.21749	-0.56534	-0.25539	-1.15893	-2.49244
CsGATA12	Cs_ont_4g005450	-0.44057	-1.16883	-0.42427	-0.27111	-0.66946	-1.79873
CsGATA13	Cs_ont_4g005460	1.76346	0.38876	-1.09542	1.68325	1.05388	-2.10301
CsGATA14	Cs_ont_4g010540	-0.52178	-0.45721	-1.09839	-0.31696	-0.9499	-1.62888
CsGATA15	Cs_ont_5g001200	-0.3355	-0.37073	-0.71784	-0.48711	-3.47561	-1.31027
CsGATA17	Cs_ont_5g015080	-0.43421	0.201989	-0.77348	0.100237	-1.95762	-2.93093
CsGATA20	Cs_ont_8g005160	0.52908	-0.0605	-0.26376	0.802192	-0.82595	-1.74452

## Sheet: Table S4
Table S4. Primers used for this study.
The primer blast tool of NCBI (https://www.ncbi.nlm.nih.gov/tools/primer-blast/index.cgi?LINK_LOC=BlastHome) was used for qRT-PCR primer designing, with the C. sinensis mRNA as a reference database for specificity checking of primers.
Primer pair	Forward primer (5'-3')	Reverse primer (5'-3')	Usage
RT-CsGATA04	AAAATGTCGCCGCTAACTCC	TGGCAGGGAAGTTGTTTTCG	qRT-PCR detection of CsGATA04
RT-CsGATA12	ACGGCCAAGGACAATTCTTCA	CTCGTCCGCGGTTTCTTTTC	qRT-PCR detection of CsGATA12
RT-CsGATA13	ATGCAACGCGTGTGGTATTC	TTGTGCGCGGTTTCTTATCC	qRT-PCR detection of CsGATA13
RT-CsGATA14	ATGCAACGCTTGTGGGATTC	TTGCACTGCTGTCCCATTTG	qRT-PCR detection of CsGATA14
RT-CsGATA15	ACTCGAATTCGCATCGCAAG	TGCTGCTGCTGCTGTAATTG	qRT-PCR detection of CsGATA15
RT-CsGATA17	GGAGCCAGTGCTAAGGGTTT	GAACCCCTGGAGCTCGAAAA	qRT-PCR detection of CsGATA17
OEID-CsGATA12	AACTCATCAACTCAAGATCAAGGA	CCAGCTATGCGCTGATCAAT	qRT-PCR detection of CsGATA12 overexpression plants
RT-GAPDH	GCTTTCCGTGTACCCACTGT	CTCTGACTCCGCCTTGATGG	qRT-PCR internal control
DEC-TRV1	TTGGGTTGCTACTGATTCGACT	CTGTAAGGACCATCATACTTCGC	Identification of TRV1 in VIGS plants
DEC-TRV2	ATTCACTGGGAGATGATACGCT	GAATCTAAGTCCACTCGTCCGT	Identification of TRV2 in VIGS plants
OEC-GATA12	aaggaagttcatttcatttggagaggacagGGTACCGCCACCATGGCTCCAATGTATTTGAACC	atatctcattaaagcagggaattcctgcagGTCGACCTACTTGTACAGCTCGTCCATGCCG	Construction of CsGATA12 overexpression vector
SC-GATA12	agaacacgggggactctagaATGGCAGATTTTCGAGAAAATACG	ataagcttgtcgacggagctAAGGGACCATGTTGAGTGG	Construction of CsGATA12 subcellular localization vector
VIGS-GATA12	GAATTCCAACGGCCAAGGACAATT	GAGCTCGTCGACTCATAAAGTGA	Construction of CsGATA12 VIGS vector
